# Supplementary material for: Neuroinvasion and Neurotropism by SARS-CoV-2 Variants in the K18-hACE2 Mouse
Source: Viruses. 2022 May 11;14(5):1020. doi: 10.3390/v14051020 (PMC9146514; doi:10.3390/v14051020)
Supplement: Supplementary file 1 [file viruses-14-01020-s001.zip]

Archive with 1 entries (1 files):
- viruses-1685725-supplementary.pdf
